# Supplementary material for: Assessing the Host Range of Ophraella communa for the Biological Control of Ambrosia artemisiifolia in France
Source: Plants (Basel). 2024 Nov 19;13(22):3240. doi: 10.3390/plants13223240 (PMC11598483; doi:10.3390/plants13223240)
Supplement: Supplementary file 1 [file plants-13-03240-s001.zip]

Archive with 1 entries (1 files):
- plants-3244149-supplementary.pdf
